# Supplementary material for: RORγt inverse agonist TF-S14 inhibits Th17 cytokines and prolongs skin allograft survival in sensitized mice
Source: Commun Biol. 2024 Apr 12;7:454. doi: 10.1038/s42003-024-06144-2 (PMC11014929; doi:10.1038/s42003-024-06144-2)
Supplement: Supplementary file 4 — Supplementary Data 1 [file 42003_2024_6144_MOESM4_ESM.xlsx]

## Sheet: Fig. 1a
	RORhi/CD4 %
day	healthy volunteers					nonsensitized					highly sensitized
0	0.025495	0.046497	0.367423			0.062738	0.49	0.093			0.02498	0.117473	0.081117
7	3.82999	6.24498	13.5344	3.26	2.04	4.89199	6.05484	7.36502	1.28	1.4	5.7	11.2159	14.8587	6.61	7.81
10	3.33987	5.55096	13.3	2.32	5.18	7.95877	6.50746	9.91472	2.86	1.08	12.4	13.3454	14.3162		13.4
16	6.5799	9.9415	10.4079		12.8	11.2	9.39469	10.761	10.701	7.95957	18.9558	16.5464	15.9857	14.6741	16.453
n=3-5 per group

## Sheet: Fig. 1b
	IL17A/CD4+ %
day	healthy volunteers			nonsensitized			highly sensitized
0	0.37	0.48	1.005	1.542	0.822	0.4	0.485	0.9	2.2685
7	3.4535	2.389	3.565	1.1	1.942	1.6775	4.4965	7.47	7.26
10	9.44	16.965	15.475	13.19	13.455	10.945	27.73	22.2	24.52
16	25.86	28.235	28.275	19.625	22.17	12.7	37.495	39.5	43.445
n= 3 per group

## Sheet: Fig. 1c
	IL21+/CD4+ %
day	healthy volunteers			nonsensitized			highly sensitized
0	0.16	0.99	0.1	0.695	0.3	0.1	0.16	0.165	1.3
7	1.595	1.21	4.82	0.97	4.01	3.0075	7.6615	2.668	6.1
10	8.248	7.36	5.885	4.68	6.3	7.86	13.59	12.635	11.6
16	9.812	6.35	8.545	8.788	6.67	7.545	22.355	17.1895	16.7
n= 3 per group

## Sheet: Fig. 1d
log concentration nM	Normalized TR-FRET ratio
6.41642	0.0685092			0.0685092
5.74653	0.0274871	0.0566783	0.0970798	0.0105267	0.0884893	-0.00829519
5.07663	0.0129627	0.00146278	0.00863762	0.0411519	0.0215716	0.0336507
4.40672	0.0305276	0.0222197	0.0139188	0.0671027	0.0261634	0.103223
3.73655	0.0141049	0.0461734	0.0124526	0.0135672	0.0276066	0.0585605
3.06658	0.0123354	0.0545755	0.0205444	0.0525692	0.0485221	0.0401591
2.39661	0.0339472	0.00562703	0.0113563	0.124175	0.0669441	0.0947702
1.72669	0.117308		0.0984174	0.165818	0.0875862	0.0661306
1.0569	0.214803	0.217312	0.319592		0.356236	0.350031
0.384906	0.514333	0.320729		0.590813	0.441259	0.455309
-0.28255	0.432799		0.468705	0.582954	0.77322	0.755033
-0.95468		1	0.815049	0.921065	0.814008	0.581051
TF-S1
IC50=1.67 nM
no of experiments= 3

## Sheet: Fig. 1e
log concentration nM	Normalized TR-FRET ratio
6.41642	0.0841613			0.0078652
5.74653	0.0841613	0.0687837	0.037099	0.0138561	0.0192274	0.0794956
5.07663	0.0107426	0.0276754	0.0834343	0.0455224	0.032832	0.015393
4.40672	0.0210679	0.020344	0.0110861	0.0781643	0.0521085	0.0523477
3.73655	0.00189881	0.055992	0.0163378	0.035059	0.0232582	0.0624277
3.06658	0.0346787	0.0159451	0.0642406	0.0785109	0.064394	0.0218134
2.39661	0.0777931	0.0778023	0.0298657	0.0614952	0.12215	0.060805
1.72669				0.106294	0.143822	0.0769096
1.0569	0.180053	0.070431	0.0874191	0.383938	0.189605	0.20813
0.384906	0.314688	0.266604	0.342277	0.314439	0.277104	0.571248
-0.28255	0.572086		0.541745	0.484072	0.765102	0.732378
-0.95468		0.793465	0.835116	1.02236		0.824745
TF-S2
IC50=0.40 nM
no of experiments= 3

## Sheet: Fig. 1f
log concentration nM	Normalized TR-FRET ratio
6.74653	0.00587663	0.01507	0.00445848	0.00167481	0.0039715	0.0113551
6.07663	0.0315647	0.0165671	0.000521527	0.0108402	0.0157363	0.00289554
5.40672	0.0124887	0.0189197	0.0143543	0.0309626	0.0380895	0.021812
4.73655	0.041505	0.0180906	0.0180313	0.0331046	0.0396689	0.0461493
4.06658	0.035222	0.0360808	0.0583649	0.0694107	0.0693071	0.0146406
3.39661	0.0903376	0.0571162	0.0499201	0.143657	0.0413174	0.14644
2.72669	0.155818	0.121688	0.171854	0.233563	0.18479	0.1622
2.0569	0.263147	0.225607	0.242714	0.320533	0.25411	0.314867
1.38491	0.355067	0.395598	0.35759	0.563887	0.387988	0.600006
0.717453	0.566962	0.427359	0.492242	0.669864	0.643039	0.749884
0.045323	0.963674	0.943418	0.784626	0.793757	1	0.773822
TF-S14
IC50=0.23 nM
no of experiments= 3

## Sheet: Fig. 1g
	IL17A/CD4+ %
concentration nM	control			TF-S1			TF-S2			dexamethasone			cyclosporine A
15	26.3	24.9	27.5	13.2	15.4	18.3	11.2	11.3	16.4	16.9	14.4	26	22.4	18.7	25.4
150	26.3	24.9	27.5	11.8	17	20.2	14.2	14.5	15.5	23.3	27.6	13.9	30	33.2	27.9
750	26.3	24.9	27.5	13.1	12	14	12.3	12.4	7	14.3	18.6	19.5	31.7	25.1	26.6
n= 3 per group per concentration

## Sheet: Fig. 1h
	IL21/CD4+ %
concentration nM	control			TF-S1			TF-S2			dexamethasone			cyclosporine A
15	11.3	9.5	9.89	7.34	7.45	7.25	6.15	6.46	7.22	5.59	5.22	7.94	1.05	0.8	1.06
150	11.3	9.5	9.89	7.95	8.12	7.35	7.75	7.96	6.83	6.93	6.72	4.36	0.63	0.36	0.5
750	11.3	9.5	9.89	7.99	6	8.4	6.72	7.36	5.51	5.06	5.28	6.44	1.56	0.67	0.14
n= 3 per group per concentration

## Sheet: Fig. 1i
	IL22/CD4+ %
concentration nM	control			TF-S1			TF-S2			dexamethasone			cyclosporine A
15	9.97	9.25	9.58	4.91	6.21	5.48	2.6	2.77	5.73	5.53	5.98	9.15	13.4	9.33	13.5
150	9.97	9.25	9.58	5.43	5.68	5.97	3.61	4.44	4.61	6.88	10.9	7.06	19	21.8	14.2
750	9.97	9.25	9.58	3.95	4.1	4.025	2.34	2.54	2.24	3.02	6.25	6.18	25.2	17.5	19.8
n= 3 per group per concentration

## Sheet: Fig. 1j
	IFN gamma/CD4+ %
concentration nM	control			TF-S1			TF-S2			dexamethasone			cyclosporine A
15	9.25	8.46	9.05	9.02	9.7	9.3	9.42	10.6	10	9.2	11.2	10.3	6.51	6.84	6.6
150	9.25	8.46	9.05	9.7	9.63	10.3	9.19	9.39	9.25	9.9	9.74	10.8	1.09	0.98	1.2
750	10.1	8.68	8.35	9.24	7.9	8.7	10	8.74	9.46	3.78	5.57	4.98	1.13	0.81	1.5
n= 3 per group per concentration

[truncated: 1 more sheets: Fig. 1k]
