# Supplementary material for: RORγt inverse agonist TF-S14 inhibits Th17 cytokines and prolongs skin allograft survival in sensitized mice
Source: Commun Biol. 2024 Apr 12;7:454. doi: 10.1038/s42003-024-06144-2 (PMC11014929; doi:10.1038/s42003-024-06144-2)
Supplement: Supplementary file 5 — Supplementary Data 2 [file 42003_2024_6144_MOESM5_ESM.xlsx]

## Sheet: Fig. 2a
	ROR MFI
patient ID	control			GSK2981278			TF-S2			TF-S14
1	708	760	740	629	725	636	677	669	608	592	604	646
2		753	707	664	552	666	532	610	586	489	467	501
16	639		639	792	684	697	673	649	646		667	687
53	466	411	381	339	327	332	311	332	353		431	342
54	487	321	296	248	244	244	291	252	254	355	326	280
55	322	413		258	250	219	230	243	256	321	320	264
56	472	405	381	319	313	325	358	338	334	400	431	377
n=7 highly sensitized kidney transplantation candidates (dialysis patients)
2-3 measurments per condition

## Sheet: Fig. 2b
	RORhi/CD4+ %
patient ID	control			GSK2981278			TF-S2			TF-S14
1	14.3	16.5	19.2	7.82	9.175	13.1	8.225	10.3	9	8.375	6.46	9.34
2	4.1	19.1	16.1	10.2	9.38	5.875	7.14	4.87	7.89	4.925	1.55	2.33
16	9.99	9.99			13	13		10.8	10.3	12.2		12.5
53	21.4	10.9	7.33	3.5	2.9	3.54	2.14	2.89	4.28		3.24	3.24
54	29.4	3.07		0.4	0.44	0.4	3.83	0.6	0.57	6.52	2.91	0.94
55		10.9	10.9	0.28	0.31		0.16	0.18	0.33	2.2	1.67	0.41
56	24.3	12.2		2.2	2.89	2.62	5.82	3.81	3.76	10.8	15.2	7.6
n=7 highly sensitized kidney transplantation candidates (dialysis patients)
2-3 measurments per condition

## Sheet: Fig. 2c
	IL17A/CD4+ %
patient ID	control			GSK2981278			TF-S2			TF-S14
1	32.1	32.2	35.9	39.1	33.4	29.5	31.65	31.1	28.8	32.3	32	30.2
2	25.9	28.4	28.8	33	28.7	22.2	26.5	20.6	19.7	26.4	24.7	24.2
16	53.5	48.9	46.4		45.7	43.7	40.7	41	40.5	43.7	43.7
53	30.7	25.6	39.4	27.4	27.7	26.4	22	25.2	24		37	29
54	46.5	34.9	30.8	19	15.3	16	21.2	17.9	18.4		29.1	24
55	30.9	79.5		18.5	13.5	9.37	9.02	13.6	11.1	9.02	13.6	11.1
56	54.3	39.9	44.1	15.1	28.1	23.7	32.1	36.3	33.4	32.1	36.3	33.4
n=7 highly sensitized kidney transplantation candidates (dialysis patients)
2-3 measurments per condition

## Sheet: Fig. 2d
	IL21/CD4+ %
patient ID	control			GSK2981278			TF-S2			TF-S14
1	20.1	18.7	19.2	14.7	14.3	13.2	15	14.9	14.6	16	17.8	16.9
2	25		14.4	12.7	11.4	12.6	14.6	15.4	14.5	12	11.8	13.2
16	16.7	25	16.2	17.1	16.4	25.6	17.1	17.4	16.5	17	18.8	17.6
53	23.5	23.2	23.1	22.7	21.7	21	21.4	21.4		22.5	22.2
54	18	18.8		14.4	13.5	13.1	15.3	13.7	14.3	14.4	14.8
55	19.2	20		15.5	15.6	14	14.3	14.9	13.7	13.8		14
56	27	27		22.5	23.1	24.2	24.7			16.2		16.1
n=7 highly sensitized kidney transplantation candidates (dialysis patients)
2-3 measurments per condition

## Sheet: Fig. 2e
	IL22/CD4+ %
patient ID/ cell %	control			GSK2981278			TF-S2			TF-S14
1	10.7	11.5	13	7.9	10.8	7.13		8.95	9.64	8.8	8.75	8.3
2	8.43	7.95	14.2	7.32	8.2	7.22	8.44	7.15	7.35	7.15	7.44	7.87
16	11.3		11.3		13.2	13.6	11.4	11.4			7.4	7.4
53	10.2		13	11.6	11.1	11.5	10	10.8			9.56	13.1
54	11.4		9.88	7.61	7.19	7.45	8.48	7.93	8.41		7.54	6.78
55	6.52		6.5	4.75	4.72	3.72	3.59	4.88	4.89		3.39	3.49
56	14.1		15.3	7.89	11.2	8.45	13.8	13.8			15	12.7
n=7 highly sensitized kidney transplantation candidates (dialysis patients)
2-3 measurments per condition

## Sheet: Fig. 2f
	IFN gamma/CD4+ %
patient ID	control			GSK2981278			TF-S2			TF-S14
1	8.92	11.5	10.2	6.75	11.3	8	8.7		7.59	9.73	12.4	11
2	8.47	8.43	9.23	7.1	12.6	10.7	8.63	10.3	9.02	9.81	8.85	7.57
16	22.5	21.2	20.5	25.9	22.1	18.9	17.8	16.3	15.9	16.8	25.1	24.7
53	7.99	8.3	9.63	9.15	11.1	11.1	8.98	10.6	8.32	5.65	6.79	6.36
54	3.71	5.79	6	5.61	6.13	5.93	5.16	5.58	5.27	6.89	4.56	5.89
55	6.06	6.71	5.85	6.5	7.14	4.96	6.34	5.72		3.61	5.34	6.23
56	12.2	13.5	12.7	10.7	12.5	10.2	15	12.1	10.2	13	18.9	16.5
n=7 highly sensitized kidney transplantation candidates (dialysis patients)
2-3 measurments per condition

## Sheet: Fig. 2g
	Th17/Th1 ratio
patient ID/ ratio	control			GSK2981278			TF-S2			TF-S14
1	3.59865	2.70435	3.15686	5.79259	2.95575	3.6875	3.98851		3.79447	3.31963	2.83871	2.74546
2	3.05785	2.94187	3.46696	4.64789	2.27778	2.07477	3.07068	1.91262	2.28381	2.69113	2.45198	3.19683
16	2.37778	2.3066	2.26342		2.06787	2.31217	2.28652	2.51534	2.54717	3		2.20238
53	3.8423	3.08434	4.09138	2.99454	2.4955	2.37838	2.44989	2.37736	2.88462		5.44919	4.55975
54	12.5337	6.02763	5.13333	3.38681	2.49592	2.69814	4.10853	3.20789	3.49146		4	4.14941
55	5.09901	11.848		2.84615	1.89076	1.88911	1.42271	2.37762		2.49862	2.54682	1.7817
56	4.45082	2.95556	3.47244	1.41122	2.248	2.32353	2.14	3	3.27451	2.46923	1.92064	2.02424
n=7 highly sensitized kidney transplantation candidates (dialysis patients)
2-3 measurments per condition

## Sheet: Fig. 2h
	IL17A pg/ml
patient ID/ IL17A pg/ml	control			GSK2981278			TF-S2			TF-S14
1	94.328	86.024	89.852	86.024	87.902	89.852	90.176	81.476	98.228		90.176	81.476
2		85.664	85.664	73.568		68.912	90.176		90.176	86.024	90.176	85.664
16	115.016	115.088	114.98	102.416		102.416		77.72	73.1	81.638	81.872	89.852
53	98.48		98.48		77.288	89.852		94.04	94.04	90.176	81.476	94.04
54		94.328	89.852	94.328	89.852		81.872		77.288	90.176	89.852	85.664
55	102.632		148.484	85.664		85.664	77.72	81.638	85.664	65.264	79.508	85.664
n=6 highly sensitized kidney transplantation candidates (dialysis patients)
2-3 measurments per condition

## Sheet: Fig. 2i
	IL21 pg/ml
patient ID	control				GSK2981278				TF-S2				TF-S14
1	57.597	39.993	59.09	44.31	42.927	50.262	44.31	51.7		47.328		50.222	31.191	38.526	33.964	39.876
2	67.866	53.196	67.958	53.178	34.125	42.927	35.442	42.832	45.861	47.328	45.788	50.222	34.125	47.328	35.442	47.266
16	53.196	57.597	53.178	59.09	53.196	39.993	53.178	39.876	44.394		45.788		35.592	39.993	36.92	39.876
53	98.673	50.262	100.474	51.7	38.526	37.059	39.876	36.92	41.46	44.394	44.31	45.788	35.592	37.059	38.398	38.398
54	63.465	72.267	65.002	72.392	44.394	45.861	45.788	45.788	45.861	51.729	47.266	51.7	44.394	45.861	39.876	45.788
55	81.069	44.394	82.738	45.788	44.394	41.46	45.788	44.31	45.861		47.266		37.059	42.927	38.398	44.31
n=6 highly sensitized kidney transplantation candidates (dialysis patients)
2-4 measurments per condition
