# Supplementary material for: RORγt inverse agonist TF-S14 inhibits Th17 cytokines and prolongs skin allograft survival in sensitized mice
Source: Commun Biol. 2024 Apr 12;7:454. doi: 10.1038/s42003-024-06144-2 (PMC11014929; doi:10.1038/s42003-024-06144-2)
Supplement: Supplementary file 6 — Supplementary Data 3 [file 42003_2024_6144_MOESM6_ESM.xlsx]

## Sheet: Fig. 3b
Mouse ID	RORhi/CD4+ cell %
	nonsensitized+vehicle	nonsensitized+TF-S14	sensitized+vehicle	sensitized+TF-S14
nonsenstitized 1	1.43	0.73	N/A
nonsenstitized 2	0.83	0.54
nonsenstitized 3	1.69	0.95
nonsenstitized 4	1.38	0.88
Sensitized 1	N/A		5.99	3.03
Sensitized 2			7.57	3.74
Sensitized 3			5.86	3.6
Sensitized 4			4.92	3.67
n= 4 mice per group
average of 3 measurments

## Sheet: Fig. 3c
Mouse ID	IL17A+/CD4+ cell %
	nonsensitized+vehicle	nonsensitized+TF-S14	sensitized+vehicle	sensitized+TF-S14
nonsenstitized 1	4.5	1.78	N/A
nonsenstitized 2	1.84	1.29
nonsenstitized 3	3.31	1.9
nonsenstitized 4	2.42	1.24
Sensitized 1	N/A		7.22	5
Sensitized 2			9.56	7.52
Sensitized 3			8.95	6.12
Sensitized 4			7.68	4.96
n= 4 mice per group
average of 3 measurments

## Sheet: Fig. 3d
Mouse ID	IL21+CD4+ cell %
	nonsensitized+vehicle	nonsensitized+TF-S14	sensitized+vehicle	sensitized+TF-S14
nonsenstitized 1	2.33	0.91	N/A
nonsenstitized 2	1.74	1.29
nonsenstitized 3	1.56	1.21
nonsenstitized 4	2.195	1.18
Sensitized 1	N/A		4.23	2.26
Sensitized 2			4.91	3.56
Sensitized 3			3.71	1.99
Sensitized 4			3.89	1.95
n= 4 mice per group
average of 3 measurments

## Sheet: Fig. 3e
Mouse ID	IL22+/CD4+ cell %
	nonsensitized+vehicle	nonsensitized+TF-S14	sensitized+vehicle	sensitized+TF-S14
nonsenstitized 1	2.71	0.59	N/A
nonsenstitized 2	1.13	0.59
nonsenstitized 3	1.61	0.77
nonsenstitized 4	2.765	0.28
Sensitized 1	N/A		5.07	0.79
Sensitized 2			3.53	1.48
Sensitized 3			4.84	3.25
Sensitized 4			5.97	3.27
n= 4 mice per group
average of 3 measurments

## Sheet: Fig. 3g
	ASEPSIS wound scores
day	TF-S14+tacrolimus			TF-S14			tacrolimus			NT sensitized
1	1	1	1	1	1	1	2	2	2	2	2	2
2	2	1	2	2	1	1	3	7	7	5	7	6
3	2	2	1	2	1	1	7	7	9	7	10	7
4	2	2	1	2	1	1	9	9	15	11	15	11
5	1	1	1	2	1	1	11	13	19	12	15	11
6	1	1	1	2	1	1	15	15	19	12	19	11
7	1	1	1	2	1	1	15	15	19	15	19	12
n=3 mice per group

## Sheet: Fig. 3i
day	event (rejection=1 censored =0)
	control	tacro 0.5mg/kg	TF-S14 1mg/kg	1mg/kg + tacro
10			1
11			1
9			1
5	1
6	1
7	1						control	tacro 0.5mg/kg	TF-S14 1 mg/kg	1+tacro
6	1					no of rejections	10	9	12	8
6	1					no of censored	0	1	1	3
5	1					median survival	6	7	13.5	18.5
4	1
4			0
12			1
12			1
13			1
14			1
16			1
14			1
18			1
19			1
21			1
4		0
4		1
5		1
5		1
7		1
8		1
11		1
9	1
10	1
4				0
4				0
7				0
14				1
14				1
15				1
18				1
19				1
22				1
23				1
23				1
4	1
7		1
11		1
13		1

## Sheet: Fig. 3j
day	event (rejection=1 censored =0)
	control	tacro 0.5mg/kg	TF-S14 10 mg/kg	10+tacro
5	1
6	1
7	1
6	1
6	1
5	1						control	tacro 0.5mg/kg	TF-S14 10 mg/kg	10+tacro
4	1					no of rejections	10	9	11	8
4		0				no of censored	0	1	1	4
4		1				median survival	6	7	15	18
5		1
5		1
7		1
8		1
11		1
9	1
10	1
4	1
7		1
11		1	1
13		1	1
15
20
21			1
18			1
20			1
15			1
14			1
14			1
15				1
15				1
14				0
16				1
19				1
18				1
18				1
20			1
21			1
19				0
22				1
14				1
7				0
6			0
14			1
15				0

## Sheet: Fig. 3k
day	event (rejection=1 censored =0)
	control	tacro 0.5mg/kg	TF-S14 100 mg/kg	100+tacro
5	1
6	1
7	1
6	1
6	1
5	1						control	tacro 0.5mg/kg	TF-S14 100 mg/kg	100+tacro
4	1					no of rejections	10	9	12	8
13			1	0		no of censored	0	1	1	3
14			1			median survival	6	7	15	19
16
14			1
4		0
4		1
5		1
5		1
7		1
8		1
11		1
9	1
10	1
15			1
4	1
7		1
11		1
13		1
15			1
20			1
19			1
21			1
20			1
15			1
15				1
19			1	1
19			0	1
19				0
9				0
19				1
19				1
22				1
14			1
15				1
21				1
