# Supplementary material for: RORγt inverse agonist TF-S14 inhibits Th17 cytokines and prolongs skin allograft survival in sensitized mice
Source: Commun Biol. 2024 Apr 12;7:454. doi: 10.1038/s42003-024-06144-2 (PMC11014929; doi:10.1038/s42003-024-06144-2)
Supplement: Supplementary file 7 — Supplementary Data 4 [file 42003_2024_6144_MOESM7_ESM.xlsx]

## Sheet: Fig. 4b
	nonsensitized				sensitized NT					tacro					1mg					1mg+tacro					10mg					10mg+tacro					100mg					100mg+tacro
IL17A/CD4+ cell %	0.082	0.3	0.41	0.55	2	2.03	1.8	1.93	1.87	1.42	1.87	1.6	1.11	1.16	0.59	0.59	1.65	1.21	1.14	0.59	0.8	0.65	1.04	1.25	0.63	0.95	0.96	0.5	1.08	1.12	0.75	0.68	0.81	0.82	0.841	1.02	1.225	0.59	0.8899	0.51	0.86	0.56	0.76	0.98
n=4-6 mice per group

## Sheet: Fig. 4d
	nonsensitized				sensitized NT						tacro				1mg					1mg+tacro					10mg					10mg+tacro					100mg					100mg+tacro
IL17A MFI/ Ly6G	42.4	30.2	29.1	13.3	254	323	312	301	265	363	266	281	247	215	305		222	295	245	253	269		292	188	246	298	200	218	226	277	233	197	201	199	245	203	199	236	219	244	202	204	214	195
n=4-6 mice per group

## Sheet: Fig. 4f
	nonsensitized				sensitized NT					tacro				1mg				1mg+tacro				10mg				10mg+tacro				100mg					100mg+tacro
ROR MFI/ Ly6G	134	151	156	221	252	318	310	298	264	361	261	271	246	213	300	218	292	244	252	262	274	188	243	199	217	224	231	196	201	198	243	202	199	235	218	242	201	203	212
n=4-6 mice per group

## Sheet: Fig. 4h
sensitized NT				tacro				10mg				10mg+tacro				100mg				100mg+tacro
9	8	10	9	7	8	9	6	1	1	2		1	2	1	2	1	1	3	1	1	2	1	1
n=3-4 mice per group

## Sheet: Fig. 4j
sensitized NT				tacro				10mg				10mg+tacro				100mg				100mg+tacro
9	9	8	10	6	7	8	6	1	2	1	3	2	2	1	1	2	1	1	1	1	1	1	2
n=4 mice per group

## Sheet: Fig. 4l
	nonsensitized				sensitized NT					tacro					1mg						1mg+tacro					10mg					10mg+tacro					100mg					100mg+tacro
IL17a MFI/ CD169+	32.6	38.9	31.7	42.1	52.2	61.4	56	44.5	55.4	52.2	64.9	69.5	44.9	47.8	5.76	21.1	7.17	10.9	8.27	15.7	8.64	7.87	8.16	7.89	8.66	7.12	7.92	8.17	7.95	7.46	9.5	9.2	7.66	11	8.29	8.01	13.2	9.5	7.61	7.84	7.2	11.1	9.09	11	8.5
n=4-6 mice per group
