# Supplementary material for: RORγt inverse agonist TF-S14 inhibits Th17 cytokines and prolongs skin allograft survival in sensitized mice
Source: Commun Biol. 2024 Apr 12;7:454. doi: 10.1038/s42003-024-06144-2 (PMC11014929; doi:10.1038/s42003-024-06144-2)
Supplement: Supplementary file 8 — Supplementary Data 5 [file 42003_2024_6144_MOESM8_ESM.xlsx]

## Sheet: Fig. 5b
	nonsensitized				sensitized NT					tacro					1mg					1mg+tacro				10mg				10mg+tacro					100mg					100mg+tacro
Mature B cells	1.08	1.61	0.76	2.78	5.96	9.7	10.7	5.59	3.79	4.99	1.69	2	2.23	1.54	0	2.31	4.8	0.68	3.44	5.02	1.48	1.68	1.93	1.3	1.76	3.47	3.25	1.81	1.98	4.61	3.78	2.07	2.69	1.31	2.56	3.69	3.5	0.64	1.81	3.44	4.49
n= 4-5 mice per group

## Sheet: Fig. 5c
	nonsensitized				sensitized NT				tacro					1mg					1mg+tacro					10mg					10mg+tacro				100mg					100mg+tacro
Immature B cells	3.19	2.77	7.68	6.47	5.12	13.3	16.7	9.89	6.87	11.6	11.1	4.19	5.04	2.33	5.73	11.6	6.58	7.43	6.48	6.26	12.3	6.39	7.6	1.89	2.03	6.4	0.7	3.22	4.47	6.85	1.74	3.26	3.06	5.14	2.23	2.45	2.48	2.35	3.39	6.95	0.98
n= 4-5 mice per group

## Sheet: Fig. 5d
	nonsensitized							sensitized NT											tacro								1mg							1mg+tacro						10mg								10mg+tacro
serum IgG3 mg/ml	0.277662	0.173633	0.152136	0.187344	0.177662	0.252136	0.203631	0.552136	0.873441	1.18816	0.567598	1.51187	1.09495	0.648296	0.636888	0.553806	0.797996	0.795719	0.407892	0.615813	0.384397	0.462429	1.00884	0.451738	0.588095	1.11637	0.489747	0.639714	0.378829	0.410385	0.431751	0.393018	0.291174	0.398164	0.833601	0.270975	0.325725	0.240381	0.475383	0.227589	0.498165	0.362541	0.164781	0.475383	0.196491	0.363747	0.199542	0.369792	0.209811
	n= 5-11 mice per group
[truncated: 19 more columns]

## Sheet: Fig. 5e
	nonsensitized								sensitized NT										tacro													1mg								1mg+tacro						10mg
serum IgG (total) mg/ml	7.42529	3.56747	6.19517	6.00848	7.13896	6.10173	4.72297	5.7298	28.9561	53.8637	25.5772	44.611	23.2444	62.4987	22.5832	25.1307	16.2193	19.7241	60.7518	18.6685	37.029	12.9915	26.2487	51.1381	14.0228	32.7309	38.2018	26.6976	63.8755	23.3549	17.4918	32.6968	50.8586	47.9268	24.9364	30.0811	19.6319	27.645	26.2864	54.4216	23.4474	17.4918	35.0902	32.5024	30.0938	15.1684	48.8289	32.5005	21.8148
	n= 6-13 mice per group
[truncated: 25 more columns]

## Sheet: Fig. 5g
	sensitized NT			tacro			TF-S14			TF-S14+tacro
IgG3 MFI	3683.64	3558.4	5137.64	877.384	989.717	1955.73	494.398	1742.04	510.77	210.142	1401.98	834.539
n=3 mice per group

## Sheet: Fig. 5i
	nonsensitized				sensitized NT				1mg				10mg				100mg				tacro				1mg+tacro				10mg+tacro				100mg+tacro
percentage ILC3 cells	5	4.05	4.83	2.96	4.49	2.98	2.23	3.63	3.41	3.44	3.41	5.09	1.25	2.34	2.29	2.71	0.046	3.85	1.77	1.91	11.1	8.39	9.27	9.8	4.41	5.92	2.13	2.37	1.75	3.83	3.59	4.68	2.98	3.19	2.99	1.61
n=4 mice per group
